# Supplementary material for: Possible Crosstalk of the Immune Cells within the Lung and Mediastinal Fat-Associated Lymphoid Clusters in the Acute Inflammatory Lung Asthma-Like Mouse Model
Source: Int J Mol Sci. 2021 Jun 26;22(13):6878. doi: 10.3390/ijms22136878 (PMC8268175; doi:10.3390/ijms22136878)
Supplement: Supplementary file 1 [file ijms-22-06878-s001.zip]

Archive with 1 entries (1 files):
- ijms-1240389-SI.pdf
